# Supplementary material for: An Exploration of Pediatricians’ Professional Identities: A Q-Methodology Study
Source: Healthcare (Basel). 2024 Jan 8;12(2):144. doi: 10.3390/healthcare12020144 (PMC10815713; doi:10.3390/healthcare12020144)
Supplement: Supplementary file 1 [file healthcare-12-00144-s001.zip]

Archive with 4 entries (4 files):
- Table S1 54 final statements.pdf
- Table S2 Questionnaires.pdf
- table S3 statistic output-factor4-0630.txt
- Table S4. Factor array for the four factors.pdf
