# Supplementary material for: An Exploration of Pediatricians’ Professional Identities: A Q-Methodology Study
Source: Healthcare (Basel). 2024 Jan 8;12(2):144. doi: 10.3390/healthcare12020144 (PMC10815713; doi:10.3390/healthcare12020144)
Supplement: Supplementary file 1 [file healthcare-12-00144-s001.zip › table S3 statistic output-factor4-0630.txt]

Q-method analysis.
Finished on:               Wed Jun 30 14:46:04 2021
'qmethod' package version: 1.8
Original data:             54 statements, 40 Q-sorts
Forced distribution:       TRUE
Number of factors:         4
Extraction:                PCA
Rotation:                  varimax
Flagging:                  automatic
Correlation coefficient:   pearson

Original data :
   V1 V2 V3 V4 V5 V6 V7 V8 V9 V10 V11 V12 V13 V14 V15 V16 V17 V18 R1 R2 R3
1  11 11 11 11 11 11 11 11 11  11  11  11  11  10   9   9  11  11 11 11 10
2  10  9  8  9  9  8 10  9  8   8   9   8   9   6   7  10   9   7  5  6  8
3  10 10 10 11 11 10 11 10 10   9  10  10   9  10   8   8  10  11  5  9 11
4   7  7  9  9  7  8  7  7  6   7   8   9   6   8   6  11   9   8  4  4  9
5  10  8  7  7  6  5  9  9  9   9   9  10   3   6  10   6   5   6  5  5  8
6   2  5  6  6  4  1  4  7  8   6   8   4   5   3   7   4   4   5  7  8  6
7   8  5  5  5  6  9  8  8  8   6   6   8   7   9   6  10   5   9  5  8  7
8   8  8  9  7 10 10 10 11 11  11   8   9  10  11  10   7   5   8  8  7  5
9   5  4  8  7  3  6  6  5  7   8   8   7   6   3   3   6   7   6  8  6  7
10  4  5  4  6  6  7  3  7  4   5   5   6   5   5   4   8   8   6  5  5  7
11  8  7  6  6  8  9  8  8  8   6   6   4   8   9   8   3   7   4  4  7  6
12  9  9  8  7  6  7  9  3  7   4   7   5  11   6   6   5   7   5  2  4  5
13  3  5  5  3  4  3  4  1  2   3   7   7   7   4   3   5   6   8  8  7  5
14  6 10  7  9  9  6  8 10 10  10  11  11   7   4   5   6   8   7 11 11 11
15  6 10  7  8  7  5  6  5  6   7   9   6   6   4   5   6   8   7  9 10 10
16  6  6  6  9  9  6  7  9  9   9  10   8   7   4   9   6   3   6  9  9 10
17  1  4  1  4  3  2  2  4  4   6   3   3   2   2   8   5   5   6  9  6  8
18  9  9 10 10 10 10  9  9 10  10   8   8  10  11  11  11   6  10 10 10  9
19  9  2  8  6  4  7  6  1  3   2   2   6   5   7   1   7   7   4  6  7  5
20  6  6  9  8  7  5  6  3  6   7   6   7   9   6   6  10   9  10 10 10  8
21 11 11 10 10  8  6  9  8  5   8   6   9   7   5   4   4   7   9  5  9  9
22  6  9  7  8  8  6  7  8  5   8   9   8   7   4   5   6   8   6  9  9  9
23  7  7  6  5  7  7  7  7  6   6   5   7   6   8   9   9  10   8  8  6  6
24  5  3  4  4  3  3  2  4  4   3   3   4   2   1   3   4   4   5  7  6  7
25  7  7  6  5  8  5  5  6  7   5   5   6   8   8   9   8   4   5  7  5  7
26  4  6  6  6  6  7  3  4  4   2   4   2  10   7   6   5   3   3  4  3  2
27  3  3  3  4  5  6  6  3  3   3   4   5   7   5   6   7   8   8  4  2  1
28  8  8  7  7  6  8  3  6  7   7   6   5   6   8   6   5   7   9  4  8  6
29  5  3  5  6  5  3  2  5  9  10   3   6   3   4   5   4   3   5  6  5  6
30  7  4  5  5  7  8  7  5  1   4   5   3   4   5   4   9   9   5  7  8  6
31  7  7  9  1  5  7  9  8  6   6   1   3   8   5   5   7   1   2  3  3  3
32  4  3  5  6  4  9  8  3  3   8   6   6   9   9   8   9   3   5  6  8  6
33  4  6  3  7  6  5  4  6  6   5   7   5   5   8   6   8   7   9  3  3  2
34  7  5  5  2  6  9  7  9  8   8   6   7   6   9   8   7   5   4  6  7  5
35  5  3  5  5  3  3  5  6  6   6   2   6   3   3   2   4   6   4  6  4  4
36  9  1  3  3  4  7  6  2  7   4   2   6   5   7   2   7  11   4  6  7  5
37  2  4  2  3  2  2  1  4  4   7   3   5   2   2   4   2   4   3  2  2  3
38  7  7  6  5  7  4  5  5  5   2   7   3   4   7   7   3   4   1  3  4  4
39  3  2  4  4  5  6  6  3  1   4   4   4   4   7   7   6   2   7  7  4  3
40  3  1  3  1  1  3  4  2  2   1   4   2   4   5   4   4   6   7  2  6  4
41  1  4  2  2  2  2  1  4  5   5   3   4   1   2   3   1   6   3  1  1  1
42  2  5  8  8  7  5  5  7  6   7   5   7   8   3   5   6   5   6  8  9  9
43  9  8 11 10 10 11 10  8  9   9   9  10   3   9  11   8   5   9  9  6  8
44  3  2  4  4  3  9  8  6  2   7   6   2   8  10   8   5   2   2  7  5  4
45  6  6  6  8  8  5  6  7  5   5   7   4   8   6   7   7   8   6  8  8  7
46  5  6  8  8  9  8  3  6  5   5   5   9   3   8   9   9   9  10  5  5  7
47  4  6  3  5  5  4  4  7  8   6   5   9   6   6   3   3   6   8  4  3  4
48  8  8  2  3  5  4  4  5  7   4   4   3   5   7   5   2   6   4  1  1  2
49  8  8  7  6  8  8  7  5  7   4   7   5   5   7   7   5   3   7  3  3  3
50  5  5  1  2  2  1  3  2  3   3   1   1   1   1   1   1   2   3  6  4  4
51  4  6  4  3  5  4  5  4  5   1   7   1   4   6   7   3   4   2  3  2  3
52  6  7  9  9  9  6  8 10  9   9  10   8   9   6  10   8  10   7 10  6  8
53  6  4  4  4  4  4  5  6  3   3   4   5   4   5   4   2   6   1  6  7  5
54  5  9  7  7  1  4  5  6  4   5   8   7   6   3   2   3   1   3  7  5  6
   R4 R5 R6 R7 R8 R9 V1_1 V2_1 V3_1 V4_1 V5_1 V6_1 R1_1 R2_1 R3_1 R4_1 R5_1
1  11  9 10  9 11 10   11   10    5    9   10   11    8   10   10    8    9
2   8 10 11 11 11 11    6    8    9   11   10    8    8   11   11    9    8
3  11 11 10 10  5 11    9    9    8    9    5   10   10    8   10   11   10
4   7  8  8  7  7 10    4    8    4    9    8    8    5   10    9    8    4
5  10  8  9  4  7 10    7   10    5    3    6    6    8   10    7    6    8
6   6  7  4  3  9  9    8    3    7    4    7    5    6    4    4    6    5
7   7  8  8  8  7  9    8    9    4   10    6    6    9    7    4    4    4
8   9  5  7  6  6  9   10    7   11   10    9   10    4    6    6    7    9
9   1  6  7  4  6  9    4    9    3    3    7    6    7    6    6    6    5
10  4  7  8  7  5  9    3    7    5    2    7    7    7    9    8    8    3
11  6  7  7  7  5  8    9    5    6    7    3    5    6    5    5    9    8
12  4  5  6  5  4  8    3    7    7    2    7    7    4    6    7    4    5
13  8  1  5  5  3  8    3    4    2    5    5    2    4    4    1    3    6
14  8  8 11 11  9  8    8   11    8   11   11    9    9   11   11   11   11
15  7 10  5 10  9  8    5   10    4    7   11    8   11    8    9    9    6
16  7  9 10  9  8  8    8    8   10    7    9    9    7    8    8   10   10
17  4  9  9  8 10  7    6    4    5    3    7    5    9    7    6    6   10
18 10  6  8  7 10  7   10    6   11    9    8   10    9    8    6    7    9
19  8  6  6  5  9  7    2    5    4    6    8    3    4    4    7    3    7
20  7  9  9  9  8  7    7    9    5    5   10    8   10    7    7    6    4
21  6  9  9  8  8  7    6   11    3    9    5   11    9    9    9    7    8
22  4  7  8  7  7  7    6    9   10    7    9    9    7    8   10   10    7
23  9  5  7  8  4  7    4    4    8    8    6    7    3    8    8   10    9
24  7  4  4  7  7  6    2    8    6    4    8    3    7    6    7    5    1
25  9  4  6  6  7  6    6    4    7    5    4    7    6    6    8    7    8
26  8  7  4  3  5  6    4    2    5    7    4    6    6    2    2    6    6
27  5  3  2  2  5  6    5    2    9    5    6    4    6    2    1    3    6
28  4  5  7  8  4  6    7    3    5    4    4    7    6    3    7    9    6
29  6  4  4  7  4  6   11    6    7    4    7    5    7    3    8    3    2
30  6  7  3  6  4  6    5    5    7    8    5    4    6    4    5    4    4
31  4  6  3  6  3  6    4    5    7    6    1    7    4    3    6    7    7
32  6  5  6  5  7  5    9    6    8    6    4    4    5    6    9    5    7
33  3  2  5  6  6  5    7    5    8    8    5    8    3    6    3    7    7
34  6  6  6  5  6  5    8    8    4    8    8    5    5    5    4    4    3
35  5  4  6  5  6  5    7    7    4    4    7    3    5    4    6    5    6
36  8  7  4  3  6  5    2    5    3    4    6    3    5    5    5    3    5
37  3  5  3  2  6  5    5    6    1    2    5    1    5    3    6    2    2
38  5  4  6  4  2  5    6    1    6    6    4    4    6    5    2    6    5
39  5  6  3  4  5  4    5    4    7    5    5    4    2    3    3    1    4
40  5  3  1  1  2  4    1    4    9    6    3    3    1    1    3    5    2
41  2  1  2  1  1  4    1    6    1    1    6    1    2    1    6    2    1
42 10  6  7  9 10  4    5    7    9    7    6    6   10    7    3    5    7
43  9  8  8  9  8  4   10    8    6    3    3    9    8    7    9    6    7
44  3  2  4  3  3  4    9    6    9    1    9    5    3    9    4    8    8
45  7 10  5  4  9  3    7    5    8    7    8    5    8    7    3    5    3
46  9  8  9  8  8  3    7    7    3    5    9    6    8    9    8    4    6
47  5  3  6  6  6  3    8    3    6    8    4    7    4    5    5    8    5
48  3  2  3  6  4  3    6    2    6    6    2    6    2    5    5    4    4
49  5  4  5  5  3  3    6    3    6    6    2    9    3    6    5    9    6
50  1  3  2  2  5  2    4    3    2    3    6    2    1    4    5    2    9
51  3  3  5  3  2  2    3    1    6    8    3    4    3    5    2    8    5
52  6 11  5 10  8  2    9    7   10   10    3    8   11    9    4    7   11
53  2  6  1  4  3  1    3    6    3    6    2    2    5    2    7    1    3
54  2  5  7  6  1  1    5    6    2    5    1    6    7    7    4    5    3
   R6_1 R7_1
1    11   11
2    11   10
3     8    7
4     9   10
5     6    5
6     1    6
7     5    6
8     9    7
9     2    7
10    6    6
11    5    3
12    4    9
13    2    4
14    9   10
15    8    9
16   10   11
17    8    5
18   10    2
19    6    4
20    5    7
21    7    6
22    7    9
23    8    8
24    7    6
25    8    5
26    2    5
27    4    6
28    7    9
29    3    5
30    5    2
31    4    8
32    6    5
33    5    8
34    8    3
35    7    6
36    6    3
37    4    1
38    3    8
39    4    3
40    3    2
41    3    4
42    9    7
43    4    8
44    6    9
45    7    7
46    6    6
47   10    4
48    5    4
49    5    7
50    7    4
51    3    8
52    9    5
53    6    3
54    1    1

Q-sort factor loadings :
         f1     f2      f3     f4
V1    0.086 0.4935  0.6714 -0.148
V2    0.077 0.8428  0.2467  0.059
V3    0.321 0.5317  0.5436  0.074
V4    0.536 0.5856  0.3269  0.170
V5    0.311 0.5076  0.5677  0.372
V6    0.103 0.2516  0.8076  0.221
V7    0.152 0.4415  0.6506  0.251
V8    0.227 0.6884  0.2205  0.391
V9    0.192 0.6508  0.2440  0.274
V10   0.481 0.5664  0.1084  0.331
V11   0.293 0.6421  0.2326  0.302
V12   0.548 0.5163  0.3555 -0.013
V13   0.133 0.2491  0.5588  0.381
V14  -0.137 0.1155  0.8098  0.365
V15   0.075 0.2794  0.3738  0.671
V16   0.499 0.0027  0.6781  0.215
V17   0.470 0.0867  0.4656 -0.221
V18   0.478 0.2202  0.4689  0.126
R1    0.739 0.0694 -0.0259  0.388
R2    0.737 0.1646  0.2246  0.169
R3    0.789 0.4720  0.1224  0.083
R4    0.510 0.0853  0.5666  0.242
R5    0.655 0.3309  0.2694  0.041
R6    0.552 0.6134  0.2474  0.097
R7    0.575 0.5495  0.2117  0.165
R8    0.802 0.1181  0.1167  0.246
R9    0.448 0.3141  0.3292 -0.084
V1_1  0.208 0.3927  0.1688  0.627
V2_1  0.670 0.4605  0.1240 -0.206
V3_1  0.056 0.0929  0.2199  0.771
V4_1  0.195 0.2856  0.4629  0.309
V5_1  0.731 0.0558 -0.0015  0.060
V6_1  0.256 0.7180  0.3992  0.309
R1_1  0.721 0.3370  0.0766  0.105
R2_1  0.546 0.5770  0.1921  0.162
R3_1  0.488 0.5635  0.1217 -0.207
R4_1  0.146 0.6924  0.1445  0.332
R5_1  0.249 0.3947  0.1727  0.522
R6_1  0.507 0.2962  0.1996  0.313
R7_1  0.211 0.5511  0.0944  0.181

Flagged Q-sorts :
     flag_f1 flag_f2 flag_f3 flag_f4
V1     FALSE   FALSE    TRUE   FALSE
V2     FALSE    TRUE   FALSE   FALSE
V3     FALSE   FALSE   FALSE   FALSE
V4     FALSE   FALSE   FALSE   FALSE
V5     FALSE   FALSE   FALSE   FALSE
V6     FALSE   FALSE    TRUE   FALSE
V7     FALSE   FALSE    TRUE   FALSE
V8     FALSE    TRUE   FALSE   FALSE
V9     FALSE    TRUE   FALSE   FALSE
V10    FALSE   FALSE   FALSE   FALSE
V11    FALSE    TRUE   FALSE   FALSE
V12    FALSE   FALSE   FALSE   FALSE
V13    FALSE   FALSE    TRUE   FALSE
V14    FALSE   FALSE    TRUE   FALSE
V15    FALSE   FALSE   FALSE    TRUE
V16    FALSE   FALSE    TRUE   FALSE
V17    FALSE   FALSE   FALSE   FALSE
V18    FALSE   FALSE   FALSE   FALSE
R1      TRUE   FALSE   FALSE   FALSE
R2      TRUE   FALSE   FALSE   FALSE
R3      TRUE   FALSE   FALSE   FALSE
R4     FALSE   FALSE   FALSE   FALSE
R5      TRUE   FALSE   FALSE   FALSE
R6     FALSE    TRUE   FALSE   FALSE
R7     FALSE   FALSE   FALSE   FALSE
R8      TRUE   FALSE   FALSE   FALSE
R9     FALSE   FALSE   FALSE   FALSE
V1_1   FALSE   FALSE   FALSE    TRUE
V2_1    TRUE   FALSE   FALSE   FALSE
V3_1   FALSE   FALSE   FALSE    TRUE
V4_1   FALSE   FALSE   FALSE   FALSE
V5_1    TRUE   FALSE   FALSE   FALSE
V6_1   FALSE    TRUE   FALSE   FALSE
R1_1    TRUE   FALSE   FALSE   FALSE
R2_1   FALSE   FALSE   FALSE   FALSE
R3_1   FALSE    TRUE   FALSE   FALSE
R4_1   FALSE    TRUE   FALSE   FALSE
R5_1   FALSE   FALSE   FALSE    TRUE
R6_1    TRUE   FALSE   FALSE   FALSE
R7_1   FALSE    TRUE   FALSE   FALSE

Statement z-scores :
   zsc_f1 zsc_f2 zsc_f3 zsc_f4
1    2.02   2.19   2.09   0.91
2    1.19   1.53   1.11   0.84
3    0.95   1.90   1.76   1.22
4    0.37   0.80   0.93  -0.73
5    0.47   0.79   0.18   0.55
6    0.26  -0.09  -1.50   0.45
7    0.56  -0.02   1.26  -0.32
8    0.23   1.19   1.67   2.07
9    0.33  -0.08  -0.43  -1.22
10   0.07   0.11  -0.21  -0.96
11  -0.33   0.33   0.85   0.70
12  -0.68   0.37   0.63  -0.19
13  -0.69  -1.21  -0.93  -1.44
14   2.00   2.05  -0.08   0.83
15   1.87   1.00  -0.36  -0.61
16   1.33   1.27  -0.14   1.63
17   0.94  -0.54  -1.74   0.34
18   1.37   1.04   1.94   2.20
19   0.18  -1.44   0.45  -1.34
20   1.43   0.15   0.26  -0.23
21   0.96   1.23   0.28  -0.67
22   1.06   1.26  -0.14   0.71
23  -0.28   0.58   0.68   0.76
24   0.41  -0.97  -1.56  -1.14
25  -0.08   0.27   0.34   0.70
26  -1.01  -0.54   0.04  -0.40
27  -1.14  -1.36  -0.20   0.47
28  -0.42   0.68   0.37  -0.09
29  -0.26  -0.67  -1.15   0.30
30  -0.07  -1.08   0.35  -0.30
31  -1.29   0.06   0.38  -0.07
32  -0.01  -0.76   1.03   1.01
33  -1.09   0.14  -0.03   0.56
34   0.18  -0.20   0.91  -0.15
35  -0.28  -0.77  -1.10  -0.77
36  -0.07  -1.50   0.45  -1.55
37  -0.88  -1.37  -1.93  -1.59
38  -1.24  -0.13  -0.39   0.05
39  -0.76  -1.67  -0.15   0.07
40  -1.41  -1.75  -1.00  -0.48
41  -1.84  -1.27  -2.10  -2.20
42   1.16  -0.19  -0.71   0.42
43   0.54   1.05   1.39   1.10
44  -0.54  -0.66   0.79   1.27
45   0.91  -0.17   0.03   0.39
46   0.52  -0.01   0.31  -0.10
47  -0.81   0.17  -0.67  -0.23
48  -1.83  -0.19  -0.41  -0.27
49  -1.43   0.58   0.44   0.12
50  -0.84  -1.41  -1.97  -1.37
51  -1.68  -0.23  -0.70  -0.26
52   0.96   0.69   0.37   1.92
53  -0.53  -1.24  -0.76  -1.34
54  -0.79   0.11  -0.92  -1.57

Statement factor scores :
   fsc_f1 fsc_f2 fsc_f3 fsc_f4
1      11     11     11      9
2       9     10      9      9
3       8     10     10      9
4       7      8      9      4
5       7      8      6      7
6       7      6      3      7
7       8      6      9      5
8       7      9     10     11
9       7      6      4      3
10      6      6      5      4
11      5      7      8      8
12      5      7      8      6
13      4      3      3      2
14     11     11      6      8
15     10      8      5      4
16      9     10      5     10
17      8      5      2      7
18     10      9     11     11
19      6      2      8      3
20     10      7      6      5
21      9      9      6      4
22      9      9      5      8
23      5      7      8      8
24      7      4      2      3
25      6      7      7      8
26      3      5      6      5
27      3      3      5      7
28      5      8      7      6
29      6      4      3      7
30      6      4      7      5
31      3      6      7      6
32      6      4      9      9
33      3      7      6      8
34      6      5      9      6
35      5      4      3      4
36      6      2      8      2
37      4      3      2      1
38      3      6      5      6
39      4      1      5      6
40      2      1      3      4
41      1      3      1      1
42      9      5      4      7
43      8      9     10      9
44      5      4      8     10
45      8      5      6      7
46      7      6      7      6
47      4      7      4      5
48      1      5      5      5
49      2      8      7      6
50      4      2      1      3
51      2      5      4      5
52      8      8      7     10
53      5      3      4      3
54      4      6      4      2

Factor characteristics:
   General factor characteristics: 
   av_rel_coef nload eigenvals expl_var reliability se_fscores
f1         0.8     9       8.4     21.1        0.97       0.16
f2         0.8     9       8.1     20.3        0.97       0.16
f3         0.8     6       5.9     14.8        0.96       0.20
f4         0.8     4       3.8      9.4        0.94       0.24

   Correlation between factor z-scores: 
       zsc_f1 zsc_f2 zsc_f3 zsc_f4
zsc_f1   1.00   0.61   0.38   0.41
zsc_f2   0.61   1.00   0.58   0.59
zsc_f3   0.38   0.58   1.00   0.60
zsc_f4   0.41   0.59   0.60   1.00

   Standard error of differences between factors: 
     f1   f2   f3   f4
f1 0.23 0.23 0.26 0.29
f2 0.23 0.23 0.26 0.29
f3 0.26 0.26 0.28 0.31
f4 0.29 0.29 0.31 0.34

Distinguishing and consensus statements :
                        dist.and.cons  f1_f2 sig_f1_f2  f1_f3 sig_f1_f3
1               Distinguishes f4 only -0.166           -0.070          
2                                     -0.336            0.084          
3                                     -0.949       *** -0.812        **
4                   Distinguishes f4  -0.431           -0.553         *
5                                     -0.318            0.294          
6               Distinguishes f3 only  0.350            1.757        **
7  Distinguishes f1 Distinguishes f3   0.574         * -0.706        **
8                   Distinguishes f1  -0.960       *** -1.439        **
9                   Distinguishes f4   0.415            0.758        **
10              Distinguishes f4 only -0.042            0.287          
11                  Distinguishes f1  -0.662        ** -1.186       ***
12                                    -1.047       *** -1.304        **
13                                     0.515         *  0.238          
14 Distinguishes f3 Distinguishes f4  -0.053            2.082        **
15 Distinguishes f1 Distinguishes f2   0.872       ***  2.232        **
16              Distinguishes f3 only  0.063            1.472        **
17                  Distinguishes all  1.485        **  2.683        **
18                                     0.333           -0.565         *
19                                     1.620        ** -0.268          
20              Distinguishes f1 only  1.286        **  1.170       ***
21 Distinguishes f3 Distinguishes f4  -0.270            0.684        **
22              Distinguishes f3 only -0.199            1.207       ***
23              Distinguishes f1 only -0.860       *** -0.959       ***
24                  Distinguishes f1   1.379        **  1.962        **
25                                    -0.347           -0.417          
26                  Distinguishes f1  -0.470         * -1.050       ***
27 Distinguishes f3 Distinguishes f4   0.217           -0.938       ***
28                                    -1.097       *** -0.787        **
29                                     0.413            0.888       ***
30                  Distinguishes f2   1.011       *** -0.418          
31              Distinguishes f1 only -1.348        ** -1.670        **
32 Distinguishes f1 Distinguishes f2   0.751        ** -1.042       ***
33              Distinguishes f1 only -1.234        ** -1.058       ***
34              Distinguishes f3 only  0.376           -0.731        **
35                                     0.496         *  0.822        **
36 Distinguishes f1 Distinguishes f3   1.424        ** -0.525         *
37                  Distinguishes f1   0.491         *  1.047       ***
38              Distinguishes f1 only -1.111       *** -0.848        **
39 Distinguishes f1 Distinguishes f2   0.904       *** -0.613         *
40                                     0.335           -0.418          
41              Distinguishes f2 only -0.567         *  0.262          
42                  Distinguishes all  1.353        **  1.868        **
43                                    -0.504         * -0.845        **
44                                     0.120           -1.332        **
45                                     1.079       ***  0.878       ***
46                                     0.529         *  0.205          
47                                    -0.982       *** -0.136          
48              Distinguishes f1 only -1.644        ** -1.422        **
49              Distinguishes f1 only -2.006        ** -1.865        **
50                                     0.576         *  1.134       ***
51              Distinguishes f1 only -1.453        ** -0.984       ***
52                  Distinguishes f4   0.274            0.588         *
53                                     0.711        **  0.227          
54 Distinguishes f2 Distinguishes f4  -0.896       ***  0.131          
    f1_f4 sig_f1_f4  f2_f3 sig_f2_f3   f2_f4 sig_f2_f4  f3_f4 sig_f3_f4
1   1.109       ***  0.095            1.2745       ***  1.179       ***
2   0.352            0.420            0.6884         *  0.268          
3  -0.278            0.136            0.6701         *  0.534          
4   1.104       *** -0.122            1.5352        **  1.658        **
5  -0.072            0.612         *  0.2461           -0.366          
6  -0.191            1.407        ** -0.5408           -1.948        **
7   0.876        ** -1.279        **  0.3025            1.582        **
8  -1.839        ** -0.479           -0.8791        ** -0.400          
9   1.551        **  0.343            1.1353       ***  0.792         *
10  1.035       ***  0.329            1.0772       ***  0.748         *
11 -1.032       *** -0.523         * -0.3696            0.154          
12 -0.485           -0.257            0.5619            0.819        **
13  0.751         * -0.277            0.2357            0.513          
14  1.172       ***  2.134        **  1.2241       *** -0.910        **
15  2.478        **  1.360        **  1.6060        **  0.246          
16 -0.295            1.409        ** -0.3584           -1.767        **
17  0.600         *  1.198       *** -0.8853        ** -2.083        **
18 -0.824        ** -0.898       *** -1.1573       *** -0.259          
19  1.520        ** -1.888        ** -0.0998            1.788        **
20  1.665        ** -0.117            0.3784            0.495          
21  1.637        **  0.954       ***  1.9076        **  0.953        **
22  0.352            1.405        **  0.5508           -0.855        **
23 -1.039       *** -0.098           -0.1790           -0.081          
24  1.548        **  0.583         *  0.1689           -0.414          
25 -0.778        ** -0.070           -0.4313           -0.362          
26 -0.608         * -0.579         * -0.1383            0.441          
27 -1.610        ** -1.155       *** -1.8272        ** -0.672         *
28 -0.331            0.311            0.7657        **  0.455          
29 -0.561            0.476           -0.9734       *** -1.449       ***
30  0.232           -1.429        ** -0.7787        **  0.651         *
31 -1.219       *** -0.322            0.1288            0.451          
32 -1.020       *** -1.794        ** -1.7714        **  0.022          
33 -1.647        **  0.175           -0.4136           -0.589          
34  0.321           -1.107       *** -0.0549            1.052       ***
35  0.492            0.326           -0.0041           -0.330          
36  1.475        ** -1.949        **  0.0513            2.000        **
37  0.707         *  0.556         *  0.2160           -0.340          
38 -1.289       ***  0.263           -0.1780           -0.441          
39 -0.830        ** -1.517        ** -1.7336        ** -0.217          
40 -0.936        ** -0.753        ** -1.2714       *** -0.519          
41  0.361            0.829        **  0.9280        **  0.099          
42  0.741         *  0.516         * -0.6112         * -1.127       ***
43 -0.558           -0.340           -0.0533            0.287          
44 -1.815        ** -1.452        ** -1.9347        ** -0.483          
45  0.515           -0.201           -0.5637           -0.363          
46  0.619         * -0.324            0.0898            0.414          
47 -0.578         *  0.847        **  0.4039           -0.443          
48 -1.564        **  0.222            0.0797           -0.142          
49 -1.550        **  0.141            0.4560            0.315          
50  0.529            0.559         * -0.0472           -0.606          
51 -1.424       ***  0.469            0.0291           -0.440          
52 -0.964        **  0.315           -1.2378       *** -1.552        **
53  0.811        ** -0.484            0.0997            0.584          
54  0.786        **  1.027       ***  1.6823        **  0.655         *
